# Supplementary material for: Antibody-Mediated Delivery of VEGF-C Promotes Long-Lasting Lymphatic Expansion That Reduces Recurrent Inflammation
Source: Cells. 2022 Dec 31;12(1):172. doi: 10.3390/cells12010172 (PMC9818868; doi:10.3390/cells12010172)
Supplement: Supplementary file 1 [file cells-12-00172-s001.zip]

Archive with 7 entries (6 files):
- Supplementary Figure S1.pdf
- Supplementary Figure S2.pdf
- Supplementary Figure S3.pdf
- __MACOSX/
- __MACOSX/._Supplementary Figure S1.pdf
- __MACOSX/._Supplementary Figure S2.pdf
- __MACOSX/._Supplementary Figure S3.pdf
